# Supplementary material for: Synergistic Antifungal Interaction between Pseudomonas aeruginosa LV Strain Metabolites and Biogenic Silver Nanoparticles against Candida auris
Source: Antibiotics (Basel). 2023 May 6;12(5):861. doi: 10.3390/antibiotics12050861 (PMC10215102; doi:10.3390/antibiotics12050861)
Supplement: Supplementary file 1 [file antibiotics-12-00861-s001.zip]

Archive with 1 entries (1 files):
- antibiotics-2346753-supplementary.pdf
